# Supplementary material for: Unveiling the hidden AP-1: revealing the crucial role of AP-1 in ccRCC at single-cell resolution
Source: Mol Cancer. 2023 Dec 19;22:209. doi: 10.1186/s12943-023-01913-9 (PMC10731896; doi:10.1186/s12943-023-01913-9)
Supplement: Supplementary file 2 — Supplementary Material 2: Table S1. Data source and Quality control in this study [file 12943_2023_1913_MOESM2_ESM.xlsx]

## Sheet: Sheet1
Table S1 Data source and Quality control in this study
Cohort type	Data type	Tissue type	Database	Data ID	Sample ID	Sample number	Quality control	cell number
Discovery cohort	scRNA	ccRCC	SRA	PRJNA768891	SRR16213611, SRR16213612, SRR16213614	3	minGene>200, maxGene<5000, pctMT<10	27644
Discovery cohort	scRNA	Kidney	GEO	GSE131685	GSM4145204, GSM4145205, GSM4145206	3	minGene>200, maxGene<2500, pctMT<30	22960
Discovery cohort	scATAC	ccRCC	SRA	PRJNA768891	SRR16213608, SRR16213609, SRR16213610	3	peak_region_fragments > 1000, peak_region_fragments < 20000, blacklist_ratio < 0.05, nucleosome_signal < 4, TSS.enrichment > 3	26301
Discovery cohort	scATAC	Kidney	GEO	GSE151302	GSM4572187, GSM4572188, GSM4572189, GSM4572190, GSM4572191	5	peak_region_fragments > 1000, peak_region_fragments < 20000, blacklist_ratio < 0.05, nucleosome_signal < 4, TSS.enrichment > 3	37188
Discovery cohort	stRNA	ccRCC	GEO	GSE175540	GSM5924033, GSM5924035, GSM5924037, GSM5924040	4	minGene>300, pctMT<30	17871
Discovery cohort	bulk-RNA	ccRCC	GDC-TCGA	-	-	523	-	-
Discovery cohort	bulk-RNA	Kidney	GDC-TCGA and GTEx	-	-	100	-	-
Validation cohort	bulk-RNA	ccRCC and Kidney	GEO	GSE40435	-	101:101	-	-
Validation cohort	scRNA	ccRCC	GEO	GSE207493	GSM6290518, GSM6290520, GSM6290522, GSM6290524, GSM6290526, GSM6290528, GSM6290530, GSM6290532, GSM6290534, GSM6290536, GSM6290538, GSM6290540, GSM6290542, GSM6290544, GSM6290546, GSM6290550, GSM6290552, GSM6290554	18	minGene>500, maxGene<5000, pctMT<10	112820
Validation cohort	scATAC	ccRCC	GEO	GSE207493	GSM6290519, GSM6290521, GSM6290523, GSM6290525, GSM6290527, GSM6290529, GSM6290531, GSM6290533, GSM6290535, GSM6290537, GSM6290539, GSM6290541, GSM6290543, GSM6290545, GSM6290547, GSM6290551, GSM6290553, GSM6290555	18	peak_region_fragments > 1000, peak_region_fragments < 20000, blacklist_ratio < 0.05, nucleosome_signal < 4, TSS.enrichment > 3	41585
