# Supplementary material for: Unveiling the hidden AP-1: revealing the crucial role of AP-1 in ccRCC at single-cell resolution
Source: Mol Cancer. 2023 Dec 19;22:209. doi: 10.1186/s12943-023-01913-9 (PMC10731896; doi:10.1186/s12943-023-01913-9)
Supplement: Supplementary file 3 — Supplementary Material 3: Table S2. Differential motif activities in cancer cells vs. proximal tubule cells [file 12943_2023_1913_MOESM3_ESM.xlsx]

## Sheet: TableS1
TableS2 Differential motif activities in cancer cells vs. proximal tubule cells
motif	p_val	avg_diff	pct.1	pct.2	p_val_adj	cluster	gene
MA1141.1	0	9.26092	0.987	0.25	0	ccRCC	FOS::JUND
MA1128.1	0	9.09384	0.988	0.25	0	ccRCC	FOSL1::JUN
MA1130.1	0	9.08215	0.988	0.251	0	ccRCC	FOSL2::JUN
MA1134.1	0	8.91446	0.987	0.253	0	ccRCC	FOS::JUNB
MA1135.1	0	8.88716	0.99	0.253	0	ccRCC	FOSB::JUNB
MA1137.1	0	8.86039	0.99	0.256	0	ccRCC	FOSL1::JUNB
MA1144.1	0	8.83583	0.987	0.256	0	ccRCC	FOSL2::JUND
MA0099.3	0	8.83523	0.989	0.255	0	ccRCC	FOS::JUN
MA0477.2	0	8.78618	0.988	0.255	0	ccRCC	FOSL1
MA1138.1	0	8.66673	0.989	0.255	0	ccRCC	FOSL2::JUNB
MA0478.1	0	8.53538	0.982	0.259	0	ccRCC	FOSL2
MA1142.1	0	8.47832	0.987	0.255	0	ccRCC	FOSL1::JUND
MA0476.1	0	8.44545	0.983	0.259	0	ccRCC	FOS
MA1622.1	0	8.40503	0.986	0.258	0	ccRCC	Smad2::Smad3
MA0491.2	0	8.23085	0.988	0.26	0	ccRCC	JUND
MA0489.1	0	8.2132	0.985	0.261	0	ccRCC	JUN(var.2)
MA0490.2	0	8.20703	0.988	0.257	0	ccRCC	JUNB
MA1132.1	0	8.11076	0.988	0.263	0	ccRCC	JUN::JUNB
MA1634.1	0	8.01619	0.977	0.264	0	ccRCC	BATF
MA0462.2	0	7.88554	0.977	0.267	0	ccRCC	BATF::JUN
MA0835.2	0	7.81897	0.982	0.266	0	ccRCC	BATF3
MA0655.1	0	7.64337	0.988	0.272	0	ccRCC	JDP2
MA1101.2	0	7.09508	0.974	0.285	0	ccRCC	BACH2
MA0841.1	0	6.86379	0.974	0.288	0	ccRCC	NFE2
MA1633.1	0	5.02537	0.942	0.341	0	ccRCC	BACH1
MA0089.2	0	4.53323	0.952	0.344	0	ccRCC	NFE2L1
MA1513.1	0	4.01449	0.999	0.287	0	ccRCC	KLF15
MA0076.2	0	3.85469	0.986	0.347	0	ccRCC	ELK4
MA1122.1	0	3.81172	0.993	0.321	0	ccRCC	TFDP1
MA0475.2	0	3.6749	0.972	0.362	0	ccRCC	FLI1
MA0759.1	0	3.6604	0.971	0.377	0	ccRCC	ELK3
MA0760.1	0	3.6232	0.975	0.365	0	ccRCC	ERF
MA0098.3	0	3.61211	0.974	0.367	0	ccRCC	ETS1
MA1131.1	0	3.59718	0.982	0.366	0	ccRCC	FOSL2::JUN(var.2)
MA0028.2	0	3.59107	0.972	0.38	0	ccRCC	ELK1
MA0474.2	0	3.579	0.974	0.362	0	ccRCC	ERG
MA0605.2	0	3.57767	0.985	0.367	0	ccRCC	ATF3
MA1145.1	0	3.56527	0.985	0.371	0	ccRCC	FOSL2::JUND(var.2)
MA0156.2	0	3.50761	0.969	0.382	0	ccRCC	FEV
MA0732.1	0	3.46433	0.994	0.315	0	ccRCC	EGR3
MA0840.1	0	3.43487	0.975	0.374	0	ccRCC	Creb5
MA1139.1	0	3.3817	0.977	0.374	0	ccRCC	FOSL2::JUNB(var.2)
MA0162.4	0	3.38102	0.994	0.298	0	ccRCC	EGR1
MA0506.1	0	3.36919	0.973	0.349	0	ccRCC	NRF1
MA0656.1	0	3.36219	0.98	0.372	0	ccRCC	JDP2(var.2)
MA0750.2	0	3.31814	0.986	0.345	0	ccRCC	ZBTB7A
MA0107.1	0	3.30515	0.959	0.323	0	ccRCC	RELA
MA1127.1	0	3.29996	0.977	0.369	0	ccRCC	FOSB::JUN
MA1475.1	0	3.29719	0.971	0.382	0	ccRCC	CREB3L4(var.2)
MA1650.1	0	3.24836	0.983	0.334	0	ccRCC	ZBTB14
MA0101.1	0	3.20608	0.957	0.333	0	ccRCC	REL
MA1129.1	0	3.17758	0.968	0.38	0	ccRCC	FOSL1::JUN(var.2)
MA0762.1	0	3.16927	0.965	0.369	0	ccRCC	ETV2
MA0501.1	0	3.1308	0.891	0.384	0	ccRCC	MAF::NFE2
MA0763.1	0	3.12369	0.961	0.387	0	ccRCC	ETV3
MA1483.1	0	3.12014	0.966	0.38	0	ccRCC	ELF2
MA1136.1	0	3.11948	0.968	0.38	0	ccRCC	FOSB::JUNB(var.2)
MA0834.1	0	3.11681	0.974	0.381	0	ccRCC	ATF7
MA1484.1	0	3.10469	0.963	0.38	0	ccRCC	ETS2
MA1564.1	0	3.09873	0.995	0.304	0	ccRCC	SP9
MA0641.1	0	3.08772	0.967	0.374	0	ccRCC	ELF4
MA0598.3	0	3.07128	0.96	0.34	0	ccRCC	EHF
MA0765.2	0	3.06982	0.972	0.38	0	ccRCC	ETV5
MA0018.4	0	3.06177	0.972	0.378	0	ccRCC	CREB1
MA1143.1	0	3.0327	0.967	0.388	0	ccRCC	FOSL1::JUND(var.2)
MA1418.1	0	3.02236	0.975	0.342	0	ccRCC	IRF3
MA1126.1	0	2.98747	0.972	0.382	0	ccRCC	FOS::JUN(var.2)
MA1133.1	0	2.9817	0.975	0.385	0	ccRCC	JUN::JUNB(var.2)
MA0685.1	0	2.96845	0.992	0.321	0	ccRCC	SP4
MA0517.1	0	2.96775	0.982	0.325	0	ccRCC	STAT1::STAT2
MA0645.1	0	2.96543	0.969	0.373	0	ccRCC	ETV6
MA1512.1	0	2.96393	0.993	0.317	0	ccRCC	KLF11
MA0740.1	0	2.95929	0.988	0.339	0	ccRCC	KLF14
MA1140.2	0	2.95807	0.959	0.386	0	ccRCC	JUNB(var.2)
MA0472.2	0	2.92966	0.964	0.36	0	ccRCC	EGR2
MA0051.1	0	2.92296	0.968	0.348	0	ccRCC	IRF2
MA0746.2	0	2.88631	0.996	0.316	0	ccRCC	SP3
MA0599.1	0	2.87815	0.998	0.294	0	ccRCC	KLF5
MA0081.2	0	2.86406	0.971	0.333	0	ccRCC	SPIB
MA0741.1	0	2.85518	0.996	0.302	0	ccRCC	KLF16
MA0652.1	0	2.83634	0.944	0.371	0	ccRCC	IRF8
MA0609.2	0	2.82212	0.963	0.394	0	ccRCC	CREM
MA0632.2	0	2.80844	0.944	0.367	0	ccRCC	TCFL5
MA0492.1	0	2.80483	0.966	0.383	0	ccRCC	JUND(var.2)
MA0136.2	0	2.79658	0.963	0.371	0	ccRCC	ELF5
MA0471.2	0	2.76945	0.994	0.304	0	ccRCC	E2F6
MA0772.1	0	2.75888	0.952	0.349	0	ccRCC	IRF7
MA0039.4	0	2.75307	0.996	0.3	0	ccRCC	KLF4
MA0080.5	0	2.74899	0.974	0.331	0	ccRCC	SPI1
MA0079.4	0	2.7402	0.993	0.34	0	ccRCC	SP1
MA0527.1	0	2.73167	0.947	0.388	0	ccRCC	ZBTB33
MA0516.2	0	2.72877	0.992	0.31	0	ccRCC	SP2
MA0747.1	0	2.72498	0.989	0.32	0	ccRCC	SP8
MA1653.1	0	2.71607	0.998	0.288	0	ccRCC	ZNF148
MA0733.1	0	2.69864	0.968	0.34	0	ccRCC	EGR4
MA0591.1	0	2.65004	0.864	0.404	0	ccRCC	Bach1::Mafk
MA1419.1	0	2.62684	0.944	0.381	0	ccRCC	IRF4
MA0640.2	0	2.62239	0.944	0.352	0	ccRCC	ELF3
MA0150.2	0	2.621	0.856	0.406	0	ccRCC	Nfe2l2
MA0473.3	0	2.61738	0.948	0.356	0	ccRCC	ELF1
MA0062.3	0	2.6063	0.945	0.354	0	ccRCC	GABPA
MA0761.2	0	2.60203	0.944	0.354	0	ccRCC	ETV1
MA1632.1	0	2.56545	0.953	0.393	0	ccRCC	ATF2
MA1511.1	0	2.55933	0.989	0.338	0	ccRCC	KLF10
MA0151.1	0	2.55766	0.986	0.306	0	ccRCC	Arid3a
MA0050.2	0	2.52312	0.98	0.344	0	ccRCC	IRF1
MA1515.1	0	2.5163	0.992	0.334	0	ccRCC	KLF2
MA0653.1	0	2.5052	0.933	0.374	0	ccRCC	IRF9
MA0624.1	0	2.49336	0.958	0.347	0	ccRCC	NFATC1
MA0604.1	0	2.48665	0.948	0.416	0	ccRCC	Atf1
MA0625.1	0	2.47598	0.957	0.35	0	ccRCC	NFATC3
MA0131.2	0	2.46283	0.953	0.39	0	ccRCC	HINFP
MA0152.1	0	2.45123	0.963	0.331	0	ccRCC	NFATC2
MA0510.2	0	2.42531	0.944	0.383	0	ccRCC	RFX5
MA1525.1	0	2.42507	0.953	0.358	0	ccRCC	NFATC4
MA0606.1	0	2.41916	0.958	0.344	0	ccRCC	NFAT5
MA1508.1	0	2.40521	0.942	0.345	0	ccRCC	IKZF1
MA0748.2	0	2.39142	0.926	0.394	0	ccRCC	YY2
MA1627.1	0	2.37003	0.979	0.318	0	ccRCC	Wt1
MA0687.1	0	2.36461	0.931	0.362	0	ccRCC	SPIC
MA0600.2	0	2.34225	0.94	0.385	0	ccRCC	RFX2
MA0488.1	0	2.33779	0.94	0.399	0	ccRCC	JUN
MA0619.1	0	2.33572	0.955	0.363	0	ccRCC	LIN54
MA0073.1	0	2.31608	0.97	0.341	0	ccRCC	RREB1
MA0786.1	0	2.30639	0.96	0.367	0	ccRCC	POU3F1
MA1517.1	0	2.30617	0.975	0.367	0	ccRCC	KLF6
MA1107.2	0	2.25097	0.979	0.336	0	ccRCC	KLF9
MA1623.1	0	2.2447	0.964	0.347	0	ccRCC	Stat2
MA0785.1	0	2.23367	0.937	0.371	0	ccRCC	POU2F1
MA0787.1	0	2.22564	0.945	0.368	0	ccRCC	POU3F2
MA0792.1	0	2.19485	0.94	0.376	0	ccRCC	POU5F1B
MA1522.1	0	2.17751	0.982	0.324	0	ccRCC	MAZ
MA0799.1	0	2.17341	0.937	0.392	0	ccRCC	RFX4
MA0137.3	0	2.17285	0.918	0.385	0	ccRCC	STAT1
MA0788.1	0	2.16949	0.942	0.363	0	ccRCC	POU3F3
MA0496.3	0	2.16306	0.859	0.419	0	ccRCC	MAFK
MA1420.1	0	2.10786	0.912	0.393	0	ccRCC	IRF5
MA0006.1	0	2.10612	0.943	0.367	0	ccRCC	Ahr::Arnt
MA1516.1	0	2.10456	0.959	0.374	0	ccRCC	KLF3
MA1545.1	0	2.10304	0.931	0.428	0	ccRCC	OVOL2
MA0784.1	0	2.10258	0.932	0.376	0	ccRCC	POU1F1
MA0511.2	0	2.08446	0.864	0.401	0	ccRCC	RUNX2
MA0686.1	0	2.0676	0.913	0.421	0	ccRCC	SPDEF
MA0758.1	0	2.04639	0.921	0.398	0	ccRCC	E2F7
MA0789.1	0	2.04128	0.924	0.383	0	ccRCC	POU3F4
MA0753.2	0	2.01483	0.944	0.34	0	ccRCC	ZNF740
MA0507.1	0	2.01265	0.931	0.37	0	ccRCC	POU2F2
MA0509.2	0	2.01087	0.924	0.382	0	ccRCC	RFX1
MA0901.2	0	2.01053	0.919	0.36	0	ccRCC	HOXB13
MA0865.1	0	2.00739	0.91	0.384	0	ccRCC	E2F8
MA0149.1	0	1.97914	0.95	0.335	0	ccRCC	EWSR1-FLI1
MA1607.1	0	1.96917	0.923	0.373	0	ccRCC	Foxl2
MA0601.1	0	1.96339	0.917	0.365	0	ccRCC	Arid3b
MA1509.1	0	1.96138	0.912	0.411	0	ccRCC	IRF6
MA0627.2	0	1.95939	0.917	0.377	0	ccRCC	POU2F3
MA1544.1	0	1.95704	0.926	0.43	0	ccRCC	OVOL1
MA0087.1	0	1.95397	0.904	0.368	0	ccRCC	Sox5
MA0899.1	0	1.95263	0.912	0.367	0	ccRCC	HOXA10
MA1606.1	0	1.95131	0.914	0.381	0	ccRCC	Foxf1
MA0715.1	0	1.95061	0.931	0.39	0	ccRCC	PROP1
MA0518.1	0	1.92297	0.899	0.383	0	ccRCC	Stat4
MA0468.1	0	1.9104	0.917	0.408	0	ccRCC	DUX4
MA0742.1	0	1.91036	0.933	0.399	0	ccRCC	Klf12
MA0465.2	0	1.9095	0.916	0.373	0	ccRCC	CDX2
MA1489.1	0	1.90853	0.907	0.374	0	ccRCC	FOXN3
MA0764.2	0	1.88926	0.891	0.384	0	ccRCC	ETV4
MA0057.1	0	1.88703	0.904	0.357	0	ccRCC	MZF1(var.2)
MA0528.2	0	1.87888	0.961	0.344	0	ccRCC	ZNF263
MA1625.1	0	1.87394	0.902	0.393	0	ccRCC	Stat5b
MA0713.1	0	1.86427	0.917	0.393	0	ccRCC	PHOX2A
MA1652.1	0	1.86333	0.922	0.357	0	ccRCC	ZKSCAN5
MA0060.3	0	1.86256	0.921	0.407	0	ccRCC	NFYA
MA1630.1	0	1.86137	0.94	0.351	0	ccRCC	Znf281
MA0041.1	0	1.85916	0.921	0.371	0	ccRCC	Foxd3
MA0852.2	0	1.85683	0.913	0.391	0	ccRCC	FOXK1
MA1640.1	0	1.84974	0.89	0.394	0	ccRCC	MEIS2(var.2)
MA0798.2	0	1.84351	0.91	0.388	0	ccRCC	RFX3
MA0681.2	0	1.84226	0.917	0.375	0	ccRCC	PHOX2B
MA1125.1	0	1.83895	0.917	0.39	0	ccRCC	ZNF384
MA1514.1	0	1.83778	0.939	0.363	0	ccRCC	KLF17
MA1115.1	0	1.83319	0.91	0.383	0	ccRCC	POU5F1
MA0032.2	0	1.81723	0.897	0.387	0	ccRCC	FOXC1
MA0042.2	0	1.81696	0.894	0.391	0	ccRCC	FOXI1
MA0033.2	0	1.81696	0.894	0.391	0	ccRCC	FOXL1
MA0848.1	0	1.81696	0.894	0.391	0	ccRCC	FOXO4
MA0849.1	0	1.81696	0.894	0.391	0	ccRCC	FOXO6
MA0850.1	0	1.81696	0.894	0.391	0	ccRCC	FOXP3
MA0481.3	0	1.81585	0.899	0.389	0	ccRCC	FOXP1
MA0593.1	0	1.80362	0.894	0.38	0	ccRCC	FOXP2
MA0047.3	0	1.79961	0.899	0.394	0	ccRCC	FOXA2
MA0844.1	0	1.79659	0.909	0.436	0	ccRCC	XBP1
MA0493.1	0	1.79546	0.937	0.393	0	ccRCC	Klf1
MA1113.2	0	1.78285	0.89	0.395	0	ccRCC	PBX2
MA1470.1	0	1.78127	0.893	0.416	0	ccRCC	BACH2(var.2)
MA1103.2	0	1.78042	0.896	0.389	0	ccRCC	FOXK2
MA0030.1	0	1.7763	0.896	0.39	0	ccRCC	FOXF2
MA1478.1	0	1.77249	0.893	0.405	0	ccRCC	DMRTA2
MA0122.3	0	1.76253	0.896	0.396	0	ccRCC	Nkx3-2
MA1124.1	0	1.75695	0.883	0.392	0	ccRCC	ZNF24
MA0846.1	0	1.74992	0.9	0.393	0	ccRCC	FOXC2
MA1624.1	0	1.72426	0.89	0.402	0	ccRCC	Stat5a
MA1099.2	0	1.7211	0.901	0.412	0	ccRCC	HES1
MA0519.1	0	1.72076	0.888	0.403	0	ccRCC	Stat5a::Stat5b
MA1644.1	0	1.71922	0.912	0.409	0	ccRCC	NFYC
MA0913.2	0	1.71148	0.904	0.386	0	ccRCC	HOXD9
MA0650.2	0	1.7064	0.892	0.39	0	ccRCC	HOXA13
MA0851.1	0	1.70272	0.904	0.381	0	ccRCC	Foxj3
MA0905.1	0	1.69868	0.897	0.415	0	ccRCC	HOXC10
MA1683.1	0	1.69728	0.887	0.392	0	ccRCC	FOXA3
MA1554.1	0	1.69367	0.88	0.408	0	ccRCC	RFX7
MA0148.4	0	1.6876	0.878	0.386	0	ccRCC	FOXA1
MA0884.1	0	1.68421	0.9	0.419	0	ccRCC	DUXA
MA0084.1	0	1.67981	0.884	0.398	0	ccRCC	SRY
MA1473.1	0	1.67555	0.89	0.395	0	ccRCC	CDX4
MA0634.1	0	1.66833	0.901	0.392	0	ccRCC	ALX3
MA0157.2	0	1.66663	0.875	0.399	0	ccRCC	FOXO3
MA0144.2	0	1.65884	0.866	0.387	0	ccRCC	STAT3
MA0847.2	0	1.65859	0.885	0.4	0	ccRCC	FOXD2
MA0480.1	0	1.64002	0.869	0.377	0	ccRCC	Foxo1
MA1117.1	0	1.63177	0.856	0.389	0	ccRCC	RELB
MA0683.1	0	1.62754	0.88	0.386	0	ccRCC	POU4F2
MA1657.1	0	1.62703	0.882	0.401	0	ccRCC	ZNF652
MA0707.1	0	1.61486	0.888	0.388	0	ccRCC	MNX1
MA1530.1	0	1.6134	0.874	0.4	0	ccRCC	NKX6-3
MA0833.2	0	1.61277	0.857	0.421	0	ccRCC	ATF4
MA0845.1	0	1.61185	0.883	0.393	0	ccRCC	FOXB1
MA0067.1	0	1.60898	0.89	0.437	0	ccRCC	Pax2
MA1639.1	0	1.607	0.855	0.41	0	ccRCC	MEIS1(var.2)
MA0679.2	0	1.60041	0.883	0.39	0	ccRCC	ONECUT1
MA0031.1	0	1.59778	0.869	0.414	0	ccRCC	FOXD1
MA0613.1	0	1.59778	0.869	0.414	0	ccRCC	FOXG1
MA1102.2	0	1.59527	0.929	0.367	0	ccRCC	CTCFL
MA0508.3	0	1.59125	0.868	0.368	0	ccRCC	PRDM1
MA0135.1	0	1.5898	0.875	0.391	0	ccRCC	Lhx3
MA0602.1	0	1.5779	0.878	0.4	0	ccRCC	Arid5a
MA0731.1	0	1.57769	0.874	0.403	0	ccRCC	BCL6B
MA0657.1	0	1.57147	0.893	0.412	0	ccRCC	KLF13
MA0878.2	0	1.56664	0.87	0.398	0	ccRCC	CDX1
MA0637.1	0	1.55591	0.881	0.444	0	ccRCC	CENPB
MA0706.1	0	1.55148	0.869	0.402	0	ccRCC	MEOX2
MA1152.1	0	1.54572	0.861	0.399	0	ccRCC	SOX15
MA0638.1	0	1.54141	0.883	0.436	0	ccRCC	CREB3
MA0070.1	0	1.53876	0.86	0.419	0	ccRCC	PBX1
MA0040.1	0	1.53827	0.867	0.398	0	ccRCC	Foxq1
MA0614.1	0	1.53613	0.874	0.406	0	ccRCC	Foxj2
MA0874.1	0	1.53119	0.876	0.417	0	ccRCC	Arx
MA0885.1	0	1.51622	0.874	0.424	0	ccRCC	Dlx2
MA0703.2	0	1.48944	0.861	0.397	0	ccRCC	LMX1B
MA0869.1	0	1.48595	0.858	0.398	0	ccRCC	Sox11
MA0142.1	0	1.48449	0.84	0.388	0	ccRCC	Pou5f1::Sox2
MA0680.1	0	1.48035	0.861	0.421	0	ccRCC	PAX7
MA1476.1	0	1.47575	0.875	0.428	0	ccRCC	DLX5
MA1506.1	0	1.46426	0.859	0.424	0	ccRCC	HOXD10
MA0892.1	0	1.45916	0.857	0.397	0	ccRCC	GSX1
MA0897.1	0	1.44397	0.87	0.403	0	ccRCC	Hmx2
MA0866.1	0	1.44368	0.862	0.412	0	ccRCC	SOX21
MA0694.1	0	1.4417	0.853	0.409	0	ccRCC	ZBTB7B
MA0479.1	0	1.44156	0.851	0.41	0	ccRCC	FOXH1
MA0108.2	0	1.43989	0.857	0.418	0	ccRCC	TBP
MA1463.1	0	1.43798	0.862	0.405	0	ccRCC	ARGFX
MA0898.1	0	1.43351	0.874	0.403	0	ccRCC	Hmx3
MA0699.1	0	1.43125	0.859	0.408	0	ccRCC	LBX2
MA1104.2	0	1.42414	0.844	0.418	0	ccRCC	GATA6
MA1580.1	0	1.41862	0.848	0.419	0	ccRCC	ZBTB32
MA0793.1	0	1.41152	0.855	0.405	0	ccRCC	POU6F2
MA1116.1	0	1.40911	0.834	0.383	0	ccRCC	RBPJ
MA0618.1	0	1.40727	0.857	0.411	0	ccRCC	LBX1
MA0895.1	0	1.40603	0.859	0.428	0	ccRCC	HMBOX1
MA0853.1	0	1.40538	0.851	0.41	0	ccRCC	Alx4
MA0756.1	0	1.40529	0.84	0.422	0	ccRCC	ONECUT2
MA0700.2	0	1.40021	0.862	0.411	0	ccRCC	LHX2
MA0790.1	0	1.39616	0.856	0.386	0	ccRCC	POU4F1
MA1504.1	0	1.39569	0.847	0.432	0	ccRCC	HOXC4
MA0635.1	0	1.38928	0.853	0.428	0	ccRCC	BARHL2
MA1479.1	0	1.38817	0.843	0.414	0	ccRCC	DMRTC2
MA1503.1	0	1.38637	0.852	0.43	0	ccRCC	HOXB9
MA1546.1	0	1.38498	0.871	0.438	0	ccRCC	PAX3(var.2)
MA0630.1	0	1.38343	0.851	0.414	0	ccRCC	SHOX
MA0654.1	0	1.38343	0.851	0.414	0	ccRCC	ISX
MA0716.1	0	1.38343	0.851	0.414	0	ccRCC	PRRX1
MA0717.1	0	1.38343	0.851	0.414	0	ccRCC	RAX2
MA0720.1	0	1.38343	0.851	0.414	0	ccRCC	Shox2
MA0469.3	0	1.38139	0.853	0.447	0	ccRCC	E2F3
MA1466.1	0	1.37605	0.866	0.448	0	ccRCC	ATF6
MA0791.1	0	1.36885	0.841	0.388	0	ccRCC	POU4F3
MA0676.1	0	1.36253	0.848	0.404	0	ccRCC	Nr2e1
MA0024.3	0	1.33843	0.845	0.45	0	ccRCC	E2F1
MA1596.1	0	1.32586	0.924	0.397	0	ccRCC	ZNF460
MA0615.1	0	1.30718	0.851	0.444	0	ccRCC	Gmeb1
MA0130.1	0	1.24757	0.849	0.406	0	ccRCC	ZNF354C
MA1599.1	0	1.18613	0.851	0.398	0	ccRCC	ZNF682
MA0163.1	0	1.15116	0.842	0.386	0	ccRCC	PLAG1
MA0146.2	0	1.12756	0.891	0.4	0	ccRCC	Zfx
MA1651.1	1.5e-307	1.34614	0.839	0.404	1.12e-304	ccRCC	ZFP42
MA0877.2	8.07e-306	1.2855	0.831	0.45	6.02e-303	ccRCC	BARHL1
MA0718.1	1.03e-305	1.3426	0.834	0.408	7.67e-303	ccRCC	RAX
MA0780.1	2.37e-303	1.32563	0.835	0.432	1.77e-300	ccRCC	PAX3
MA0911.1	3.34e-303	1.36219	0.833	0.425	2.49e-300	ccRCC	Hoxa11
MA1496.1	3.63e-300	1.2869	0.834	0.443	2.71e-297	ccRCC	HOXA4
MA0908.1	5.4e-299	1.31533	0.826	0.43	4.03e-296	ccRCC	HOXD11
MA0666.1	5.71e-299	1.28238	0.845	0.429	4.26e-296	ccRCC	MSX1
MA0708.1	5.71e-299	1.28238	0.845	0.429	4.26e-296	ccRCC	MSX2
MA0709.1	5.71e-299	1.28238	0.845	0.429	4.26e-296	ccRCC	Msx3
MA0876.1	5.71e-299	1.28238	0.845	0.429	4.26e-296	ccRCC	BSX
MA0611.1	1.58e-298	1.19697	0.841	0.444	1.18e-295	ccRCC	Dux
MA0907.1	3.85e-298	1.3193	0.841	0.412	2.87e-295	ccRCC	HOXC13
MA0662.1	1.68e-297	1.30863	0.832	0.407	1.26e-294	ccRCC	MIXL1
MA0674.1	4.16e-297	1.3189	0.837	0.411	3.11e-294	ccRCC	NKX6-1
MA0675.1	4.16e-297	1.3189	0.837	0.411	3.11e-294	ccRCC	NKX6-2
MA0497.1	7.18e-297	1.38004	0.828	0.395	5.35e-294	ccRCC	MEF2C
MA0890.1	4.24e-296	1.31896	0.844	0.408	3.16e-293	ccRCC	GBX2
MA0029.1	1.29e-295	1.30078	0.826	0.424	9.62e-293	ccRCC	Mecom
MA1647.1	1.39e-295	1.3277	0.837	0.388	1.03e-292	ccRCC	PRDM4
MA0873.1	6.47e-295	1.28134	0.825	0.432	4.82e-292	ccRCC	HOXD12
MA0621.1	5e-294	1.30918	0.839	0.407	3.73e-291	ccRCC	mix-a
MA1519.1	2.3e-290	1.30222	0.833	0.406	1.71e-287	ccRCC	LHX5
MA0757.1	5.42e-290	1.30604	0.823	0.405	4.04e-287	ccRCC	ONECUT3
MA0642.1	1.29e-288	1.22963	0.837	0.428	9.65e-286	ccRCC	EN2
MA0485.2	6.07e-288	1.2719	0.826	0.441	4.53e-285	ccRCC	HOXC9
MA0629.1	1.7e-286	1.23854	0.823	0.423	1.27e-283	ccRCC	Rhox11
MA0879.1	1.63e-284	1.22189	0.824	0.431	1.21e-281	ccRCC	Dlx1
MA0025.2	1.64e-284	1.3732	0.824	0.43	1.23e-281	ccRCC	NFIL3
MA0752.1	9.19e-282	1.20582	0.831	0.435	6.86e-279	ccRCC	ZNF410
MA1471.1	5.87e-280	1.19603	0.823	0.42	4.38e-277	ccRCC	BARX2
MA0068.2	1.1e-279	1.23334	0.834	0.422	8.19e-277	ccRCC	PAX4
MA0705.1	1.1e-279	1.23334	0.834	0.422	8.19e-277	ccRCC	Lhx8
MA1577.1	1.1e-279	1.23334	0.834	0.422	8.19e-277	ccRCC	TLX2
MA0701.2	1.1e-279	1.23334	0.834	0.422	8.19e-277	ccRCC	LHX9
MA0075.3	1.1e-279	1.23334	0.834	0.422	8.19e-277	ccRCC	PRRX2
MA0486.2	1.4e-279	1.31421	0.829	0.42	1.05e-276	ccRCC	HSF1
MA0109.1	2.57e-279	1.2633	0.817	0.416	1.92e-276	ccRCC	HLTF
MA1481.1	3.74e-279	1.22877	0.831	0.412	2.79e-276	ccRCC	DRGX
MA1499.1	5.36e-279	1.22368	0.814	0.449	4e-276	ccRCC	HOXB4
MA1507.1	5.36e-279	1.22368	0.814	0.449	4e-276	ccRCC	HOXD4
MA0704.1	1.28e-275	1.25892	0.83	0.412	9.56e-273	ccRCC	Lhx4
MA0721.1	1.28e-275	1.25892	0.83	0.412	9.56e-273	ccRCC	UNCX
MA0644.1	1.46e-274	1.2083	0.831	0.417	1.09e-271	ccRCC	ESX1
MA1154.1	1.08e-271	1.26357	0.816	0.412	8.03e-269	ccRCC	ZNF282
MA0880.1	1.18e-271	1.189	0.826	0.441	8.8e-269	ccRCC	Dlx3
MA0035.4	4.25e-270	1.23425	0.82	0.427	3.17e-267	ccRCC	GATA1
MA0695.1	6.36e-270	1.17897	0.821	0.43	4.74e-267	ccRCC	ZBTB7C
MA0854.1	1.64e-268	1.24813	0.818	0.416	1.22e-265	ccRCC	Alx1
MA0594.2	7.69e-267	1.15611	0.808	0.455	5.73e-264	ccRCC	HOXA9
MA1487.1	3.72e-266	1.34525	0.821	0.4	2.77e-263	ccRCC	FOXE1
MA0470.2	5.81e-265	1.20467	0.791	0.454	4.33e-262	ccRCC	E2F4
MA0903.1	5.41e-264	1.25008	0.807	0.41	4.03e-261	ccRCC	HOXB3
MA0776.1	2.41e-263	1.09783	0.821	0.455	1.8e-260	ccRCC	MYBL1
MA1500.1	1.45e-260	1.17243	0.819	0.42	1.08e-257	ccRCC	HOXB6
MA0520.1	1.55e-260	1.26718	0.799	0.394	1.16e-257	ccRCC	Stat6
MA0711.1	6.89e-260	1.10052	0.815	0.451	5.14e-257	ccRCC	OTX1
MA0725.1	1.6e-259	1.16033	0.816	0.433	1.19e-256	ccRCC	VSX1
MA0726.1	1.6e-259	1.16033	0.816	0.433	1.19e-256	ccRCC	VSX2
MA1584.1	4.32e-259	1.07638	0.811	0.407	3.22e-256	ccRCC	ZIC5
MA1498.1	1.02e-257	1.15816	0.821	0.426	7.64e-255	ccRCC	HOXA7
MA0910.2	1.02e-257	1.15816	0.821	0.426	7.64e-255	ccRCC	HOXD8
MA0052.4	8.12e-257	1.24663	0.807	0.402	6.05e-254	ccRCC	MEF2A
MA0610.1	1.69e-255	1.14067	0.807	0.439	1.26e-252	ccRCC	DMRT3
MA1578.1	1.77e-255	1.2818	0.8	0.396	1.32e-252	ccRCC	VEZF1
MA0882.1	6.87e-255	1.13293	0.8	0.439	5.13e-252	ccRCC	DLX6
MA0710.1	1.88e-254	1.17547	0.817	0.421	1.4e-251	ccRCC	NOTO
MA0702.2	1.05e-251	1.15499	0.81	0.415	7.81e-249	ccRCC	LMX1A
MA0514.1	1.45e-250	1.19417	0.802	0.402	1.08e-247	ccRCC	Sox3
MA0889.1	8.87e-250	1.13217	0.811	0.422	6.61e-247	ccRCC	GBX1
MA0864.2	7.53e-249	1.20086	0.781	0.455	5.62e-246	ccRCC	E2F2
MA0771.1	1.36e-247	1.1934	0.804	0.432	1.01e-244	ccRCC	HSF4
MA1616.1	1.16e-245	1.14913	0.815	0.4	8.62e-243	ccRCC	Prdm15
MA0482.2	1.34e-245	1.18882	0.795	0.426	1e-242	ccRCC	GATA4
MA0678.1	5.03e-243	1.05501	0.817	0.45	3.75e-240	ccRCC	OLIG2
MA0661.1	9.88e-241	1.11956	0.796	0.419	7.37e-238	ccRCC	MEOX1
MA0749.1	1.61e-240	1.06257	0.793	0.461	1.2e-237	ccRCC	ZBED1
MA0132.2	2.29e-239	1.0848	0.797	0.438	1.71e-236	ccRCC	PDX1
MA0612.2	2.29e-239	1.0848	0.797	0.438	1.71e-236	ccRCC	EMX1
MA0893.2	2.29e-239	1.0848	0.797	0.438	1.71e-236	ccRCC	GSX2
MA0900.2	2.29e-239	1.0848	0.797	0.438	1.71e-236	ccRCC	HOXA2
MA0902.2	2.29e-239	1.0848	0.797	0.438	1.71e-236	ccRCC	HOXB2
MA0912.2	2.29e-239	1.0848	0.797	0.438	1.71e-236	ccRCC	HOXD3
MA0735.1	1.56e-238	1.11215	0.805	0.425	1.17e-235	ccRCC	GLIS1
MA0814.2	1.14e-237	0.873206	0.795	0.395	8.48e-235	ccRCC	TFAP2C(var.2)
MA0463.2	1.32e-236	1.11005	0.813	0.419	9.84e-234	ccRCC	BCL6
MA0896.1	2.14e-236	1.11389	0.812	0.425	1.59e-233	ccRCC	Hmx1
MA0886.1	2.61e-236	1.08243	0.801	0.429	1.94e-233	ccRCC	EMX2
MA1151.1	1.44e-234	1.11818	0.811	0.44	1.07e-231	ccRCC	RORC
MA0124.2	1.85e-234	1.09459	0.79	0.428	1.38e-231	ccRCC	Nkx3-1
MA1583.1	1.59e-233	1.0332	0.813	0.441	1.18e-230	ccRCC	ZFP57
MA0868.2	1.59e-233	1.1972	0.804	0.425	1.19e-230	ccRCC	SOX8
MA0651.1	5.6e-233	1.06541	0.795	0.446	4.18e-230	ccRCC	HOXC11
MA0672.1	8.82e-233	1.077	0.796	0.43	6.58e-230	ccRCC	NKX2-3
MA0836.2	2.68e-231	1.37381	0.774	0.425	2e-228	ccRCC	CEBPD
MA0095.2	5.93e-231	1.1542	0.788	0.423	4.43e-228	ccRCC	YY1
MA0883.1	5.78e-230	1.08157	0.785	0.428	4.31e-227	ccRCC	Dmbx1
MA1549.1	9.05e-230	1.13778	0.786	0.414	6.75e-227	ccRCC	POU6F1(var.2)
MA0684.2	2.83e-229	1.24539	0.777	0.419	2.11e-226	ccRCC	RUNX3
MA0770.1	5.05e-229	1.11298	0.805	0.426	3.77e-226	ccRCC	HSF2
MA0906.1	5.04e-228	1.08557	0.794	0.441	3.76e-225	ccRCC	HOXC12
MA0038.2	4.16e-226	1.15054	0.794	0.414	3.1e-223	ccRCC	GFI1
MA0909.2	6.23e-226	1.07596	0.791	0.414	4.65e-223	ccRCC	HOXD13
MA0722.1	1.11e-225	1.04853	0.794	0.425	8.26e-223	ccRCC	VAX1
MA0723.1	1.11e-225	1.04853	0.794	0.425	8.26e-223	ccRCC	VAX2
MA0072.1	2.47e-224	1.1117	0.791	0.436	1.84e-221	ccRCC	RORA(var.2)
MA0697.1	4.37e-224	1.00171	0.781	0.415	3.26e-221	ccRCC	ZIC3
MA0755.1	9.1e-221	1.04512	0.789	0.448	6.79e-218	ccRCC	CUX2
MA0442.2	3.23e-220	1.10181	0.781	0.406	2.41e-217	ccRCC	SOX10
MA0036.3	3.33e-219	1.09425	0.787	0.433	2.49e-216	ccRCC	GATA2
MA1601.1	7.35e-219	1.11526	0.762	0.408	5.49e-216	ccRCC	ZNF75D
MA1636.1	4.16e-214	1.18667	0.76	0.434	3.11e-211	ccRCC	CEBPG(var.2)
MA0466.2	2.72e-213	1.16144	0.768	0.454	2.03e-210	ccRCC	CEBPB
MA0125.1	5.77e-212	1.03067	0.78	0.433	4.3e-209	ccRCC	Nobox
MA0778.1	1.59e-211	1.14124	0.777	0.426	1.18e-208	ccRCC	NFKB2
MA0881.1	6.73e-209	0.980294	0.785	0.447	5.02e-206	ccRCC	Dlx4
MA0837.1	8.08e-209	1.14752	0.765	0.455	6.02e-206	ccRCC	CEBPE
MA1518.1	1.03e-208	1.00824	0.773	0.432	7.72e-206	ccRCC	LHX1
MA0027.2	1.23e-207	0.969849	0.789	0.439	9.18e-205	ccRCC	EN1
MA0502.2	5.71e-207	0.890764	0.804	0.433	4.26e-204	ccRCC	NFYB
MA1105.2	1.24e-205	0.98109	0.762	0.389	9.26e-203	ccRCC	GRHL2
MA0077.1	8.46e-205	1.05345	0.766	0.426	6.31e-202	ccRCC	SOX9
MA1118.1	6.03e-204	1.06093	0.766	0.412	4.5e-201	ccRCC	SIX1
MA1497.1	5.26e-203	1.02301	0.769	0.42	3.92e-200	ccRCC	HOXA6
MA0639.1	5.37e-200	1.0499	0.786	0.459	4.01e-197	ccRCC	DBP
MA0014.3	1.55e-199	0.969805	0.788	0.448	1.15e-196	ccRCC	PAX5
MA0628.1	1.02e-198	1.01001	0.766	0.436	7.59e-196	ccRCC	POU6F1
MA0145.3	1.59e-197	0.989427	0.772	0.424	1.19e-194	ccRCC	TFCP2
MA0056.2	1.04e-196	1.03822	0.768	0.422	7.75e-194	ccRCC	MZF1
MA1501.1	7.26e-196	0.979726	0.764	0.421	5.42e-193	ccRCC	HOXB7
MA0827.1	1.62e-195	0.934352	0.78	0.452	1.21e-192	ccRCC	OLIG3
MA0870.1	3.04e-195	0.998968	0.767	0.446	2.27e-192	ccRCC	Sox1
MA0773.1	1.8e-194	1.03666	0.772	0.419	1.34e-191	ccRCC	MEF2D
MA1106.1	2.59e-194	0.955774	0.78	0.459	1.93e-191	ccRCC	HIF1A
MA1608.1	8.23e-191	1.00478	0.764	0.437	6.14e-188	ccRCC	Isl1
MA0862.1	1.75e-187	0.914726	0.759	0.455	1.31e-184	ccRCC	GMEB2
MA0914.1	6.51e-182	0.929578	0.757	0.429	4.86e-179	ccRCC	ISL2
MA1119.1	6.84e-181	1.00383	0.748	0.419	5.11e-178	ccRCC	SIX2
MA0754.1	4.33e-180	0.899333	0.764	0.46	3.23e-177	ccRCC	CUX1
MA1474.1	6.03e-180	0.937544	0.766	0.455	4.5e-177	ccRCC	CREB3L4
MA1569.1	6.13e-179	0.814432	0.742	0.402	4.58e-176	ccRCC	TFAP2E
MA0894.1	1.03e-175	0.910252	0.756	0.436	7.71e-173	ccRCC	HESX1
MA0043.3	3.7e-175	1.0054	0.752	0.445	2.76e-172	ccRCC	HLF
MA0658.1	1.02e-174	0.922832	0.751	0.432	7.6e-172	ccRCC	LHX6
MA1585.1	3.44e-171	0.922646	0.754	0.441	2.57e-168	ccRCC	ZKSCAN1
MA0102.4	3.8e-170	1.10211	0.72	0.435	2.84e-167	ccRCC	CEBPA
MA0794.1	5.47e-170	0.876196	0.757	0.452	4.08e-167	ccRCC	PROX1
MA0800.1	1.9e-168	0.917517	0.761	0.439	1.42e-165	ccRCC	EOMES
MA0724.1	8.55e-167	0.899911	0.751	0.45	6.38e-164	ccRCC	VENTX
MA1502.1	9.06e-166	0.854858	0.745	0.446	6.76e-163	ccRCC	HOXB8
MA1561.1	1.41e-164	0.901795	0.738	0.444	1.05e-161	ccRCC	SOX12
MA1594.1	2.76e-163	0.885679	0.758	0.438	2.06e-160	ccRCC	ZNF382
MA0483.1	3.97e-162	0.912432	0.73	0.417	2.96e-159	ccRCC	Gfi1b
MA1562.1	3.4e-161	0.902629	0.735	0.433	2.54e-158	ccRCC	SOX14
MA0887.1	3.65e-161	0.849463	0.746	0.442	2.72e-158	ccRCC	EVX1
MA0736.1	1.12e-160	0.874203	0.734	0.428	8.38e-158	ccRCC	GLIS2
MA0647.1	1.34e-158	0.825485	0.737	0.414	1e-155	ccRCC	GRHL1
MA0810.1	3.41e-157	0.740001	0.73	0.398	2.55e-154	ccRCC	TFAP2A(var.2)
MA0768.1	3.18e-156	0.84149	0.73	0.434	2.37e-153	ccRCC	LEF1
MA0616.2	1.13e-155	0.806363	0.753	0.458	8.42e-153	ccRCC	HES2
MA1495.1	2.17e-155	0.831619	0.732	0.451	1.62e-152	ccRCC	HOXA1
MA0158.2	2.17e-155	0.831619	0.732	0.451	1.62e-152	ccRCC	HOXA5
MA0904.2	2.17e-155	0.831619	0.732	0.451	1.62e-152	ccRCC	HOXB5
MA1505.1	8.45e-154	0.814424	0.751	0.443	6.3e-151	ccRCC	HOXC8
MA0083.3	2.45e-153	0.864022	0.742	0.45	1.83e-150	ccRCC	SRF
MA0875.1	2.85e-153	0.860081	0.737	0.439	2.13e-150	ccRCC	BARX1
MA1588.1	3.34e-152	0.85168	0.731	0.43	2.49e-149	ccRCC	ZNF136
MA0631.1	1.81e-151	0.820934	0.734	0.451	1.35e-148	ccRCC	Six3
MA0105.4	9.31e-151	0.909202	0.742	0.434	6.94e-148	ccRCC	NFKB1
MA0002.2	4.67e-150	1.13125	0.713	0.432	3.49e-147	ccRCC	RUNX1
MA0843.1	5.81e-150	0.874665	0.745	0.465	4.33e-147	ccRCC	TEF
MA1563.1	3.88e-148	0.863281	0.737	0.441	2.89e-145	ccRCC	SOX18
MA0164.1	5.83e-146	0.819628	0.723	0.426	4.35e-143	ccRCC	Nr2e3
MA0838.1	4.5e-145	0.915398	0.726	0.463	3.36e-142	ccRCC	CEBPG
MA0839.1	6.02e-144	0.80957	0.746	0.456	4.49e-141	ccRCC	CREB3L1
MA0078.1	1.08e-143	0.841539	0.733	0.452	8.07e-141	ccRCC	Sox17
MA0037.3	6.9e-142	0.834703	0.727	0.446	5.15e-139	ccRCC	GATA3
MA0155.1	1.01e-141	0.774517	0.708	0.416	7.54e-139	ccRCC	INSM1
MA0495.3	1.46e-140	0.95116	0.72	0.453	1.09e-137	ccRCC	MAFF
MA0777.1	9.93e-140	0.779359	0.727	0.469	7.41e-137	ccRCC	MYBL2
MA0143.4	2.99e-137	0.830295	0.71	0.437	2.23e-134	ccRCC	SOX2
MA0523.1	3.19e-137	0.805753	0.723	0.439	2.38e-134	ccRCC	TCF7L2
MA0688.1	2.05e-136	0.794469	0.726	0.439	1.53e-133	ccRCC	TBX2
MA0069.1	5.5e-136	0.792918	0.729	0.444	4.1e-133	ccRCC	PAX6
MA0766.2	3.09e-135	0.81703	0.711	0.442	2.3e-132	ccRCC	GATA5
MA0888.1	4.73e-133	0.752308	0.726	0.441	3.53e-130	ccRCC	EVX2
MA0802.1	7.02e-133	0.800992	0.711	0.437	5.24e-130	ccRCC	TBR1
MA1603.1	3.46e-126	0.733983	0.71	0.435	2.58e-123	ccRCC	Dmrt1
MA0682.2	4.91e-126	0.741011	0.718	0.446	3.66e-123	ccRCC	PITX1
MA0804.1	4.35e-125	0.743854	0.722	0.452	3.24e-122	ccRCC	TBX19
MA0498.2	5e-124	0.688637	0.722	0.441	3.73e-121	ccRCC	MEIS1
MA0689.1	1.35e-123	0.758903	0.716	0.437	1e-120	ccRCC	TBX20
MA0696.1	4.71e-123	0.700911	0.689	0.43	3.52e-120	ccRCC	ZIC1
MA0812.1	1.2e-119	0.651662	0.695	0.41	8.94e-117	ccRCC	TFAP2B(var.2)
MA1150.1	2.97e-119	0.78861	0.711	0.461	2.22e-116	ccRCC	RORB
MA1645.1	5.03e-119	0.767678	0.702	0.447	3.75e-116	ccRCC	NKX2-2
MA1573.1	7.41e-116	0.646158	0.703	0.43	5.53e-113	ccRCC	THAP11
MA0867.2	3.87e-114	0.77481	0.684	0.423	2.89e-111	ccRCC	SOX4
MA1155.1	9.34e-113	0.799247	0.681	0.421	6.97e-110	ccRCC	ZSCAN4
MA0660.1	5.74e-112	0.750769	0.694	0.438	4.28e-109	ccRCC	MEF2B
MA0670.1	6.29e-111	0.764474	0.704	0.442	4.69e-108	ccRCC	NFIA
MA1600.1	2.55e-109	0.718497	0.689	0.435	1.91e-106	ccRCC	ZNF684
MA0751.1	3.96e-107	0.651917	0.678	0.436	2.96e-104	ccRCC	ZIC4
MA0259.1	2.09e-102	0.649311	0.71	0.468	1.56e-99	ccRCC	ARNT::HIF1A
MA0815.1	2.84e-101	0.609099	0.679	0.424	2.12e-98	ccRCC	TFAP2C(var.3)
MA1114.1	9.43e-99	0.702845	0.697	0.448	7.03e-96	ccRCC	PBX3
MA0826.1	6.76e-96	0.609829	0.696	0.471	5.05e-93	ccRCC	OLIG1
MA0673.1	1.45e-94	0.61572	0.688	0.445	1.08e-91	ccRCC	NKX2-8
MA0063.2	5.45e-93	0.637796	0.68	0.453	4.06e-90	ccRCC	NKX2-5
MA0774.1	6.5e-93	0.625267	0.684	0.453	4.85e-90	ccRCC	MEIS2
MA0817.1	2.48e-92	0.620984	0.673	0.468	1.85e-89	ccRCC	BHLHE23
MA0714.1	3.76e-92	0.607522	0.688	0.454	2.8e-89	ccRCC	PITX3
MA0669.1	4.45e-92	0.628089	0.692	0.456	3.32e-89	ccRCC	NEUROG2
MA0668.1	2.46e-91	0.590453	0.687	0.467	1.83e-88	ccRCC	NEUROD2
MA0809.2	1.06e-90	0.764033	0.677	0.419	7.87e-88	ccRCC	TEAD4
MA0690.1	2.92e-90	0.631362	0.672	0.448	2.18e-87	ccRCC	TBX21
MA0769.2	2.78e-89	0.617258	0.675	0.458	2.07e-86	ccRCC	TCF7
MA0648.1	1e-86	0.612937	0.668	0.458	7.49e-84	ccRCC	GSC
MA0467.1	2e-85	0.592807	0.654	0.435	1.49e-82	ccRCC	Crx
MA1615.1	5.48e-85	0.505523	0.655	0.425	4.09e-82	ccRCC	Plagl1
MA0813.1	1.39e-84	0.53305	0.661	0.428	1.03e-81	ccRCC	TFAP2B(var.3)
MA1121.1	1.15e-83	0.711513	0.67	0.429	8.56e-81	ccRCC	TEAD2
MA0515.1	2.05e-82	0.64559	0.651	0.437	1.53e-79	ccRCC	Sox6
MA0782.2	1.83e-80	0.623318	0.68	0.454	1.36e-77	ccRCC	PKNOX1
MA0808.1	7.09e-77	0.692211	0.668	0.426	5.29e-74	ccRCC	TEAD3
MA0461.2	2.07e-76	0.543191	0.669	0.465	1.54e-73	ccRCC	Atoh1
MA1542.1	3.69e-76	0.55217	0.662	0.456	2.75e-73	ccRCC	OSR1
MA1579.1	1.47e-75	0.572745	0.643	0.422	1.09e-72	ccRCC	ZBTB26
MA0140.2	6.48e-75	0.5699	0.66	0.451	4.84e-72	ccRCC	GATA1::TAL1
MA1480.1	9.05e-75	0.548164	0.671	0.464	6.75e-72	ccRCC	DPRX
MA0071.1	1.04e-74	0.537875	0.669	0.435	7.79e-72	ccRCC	RORA
MA1654.1	3.94e-71	0.556544	0.644	0.434	2.94e-68	ccRCC	ZNF16
MA0092.1	1.46e-70	0.59689	0.645	0.444	1.09e-67	ccRCC	Hand1::Tcf3
MA0891.1	1.87e-68	0.534499	0.644	0.459	1.4e-65	ccRCC	GSC2
MA1592.1	7.53e-68	0.543144	0.646	0.451	5.61e-65	ccRCC	ZNF274
MA1597.1	7.17e-67	0.523694	0.641	0.427	5.35e-64	ccRCC	ZNF528
MA0659.2	7.7e-67	0.637312	0.659	0.473	5.74e-64	ccRCC	MAFG
MA0818.1	2.14e-65	0.485964	0.659	0.472	1.6e-62	ccRCC	BHLHE22
MA1110.1	2.83e-65	0.538804	0.654	0.447	2.11e-62	ccRCC	NR1H4
MA0620.3	2.86e-65	0.52089	0.656	0.462	2.14e-62	ccRCC	MITF
MA0734.2	2.05e-64	0.522477	0.638	0.442	1.53e-61	ccRCC	GLI2
MA1491.1	5.09e-64	0.51991	0.649	0.441	3.8e-61	ccRCC	GLI3
MA0088.2	5.69e-64	0.492237	0.646	0.457	4.25e-61	ccRCC	ZNF143
MA1604.1	5.77e-64	0.537856	0.64	0.427	4.31e-61	ccRCC	Ebf2
MA1637.1	4.91e-60	0.507617	0.632	0.431	3.66e-57	ccRCC	EBF3
MA1589.1	1.62e-59	0.495114	0.629	0.458	1.21e-56	ccRCC	ZNF140
MA1120.1	5.34e-59	0.527736	0.63	0.451	3.99e-56	ccRCC	SOX13
MA0090.3	4.77e-57	0.555444	0.637	0.428	3.56e-54	ccRCC	TEAD1
MA0608.1	1e-54	0.455942	0.649	0.472	7.48e-52	ccRCC	Creb3l2
MA0100.3	3.99e-54	0.486293	0.635	0.452	2.98e-51	ccRCC	MYB
MA0692.1	1.6e-53	0.462498	0.642	0.459	1.19e-50	ccRCC	TFEB
MA0872.1	1.43e-52	0.417037	0.63	0.435	1.07e-49	ccRCC	TFAP2A(var.3)
MA0664.1	1.74e-52	0.451123	0.645	0.474	1.3e-49	ccRCC	MLXIPL
MA0154.4	3.94e-51	0.446574	0.616	0.431	2.94e-48	ccRCC	EBF1
MA0004.1	5.03e-51	0.420735	0.646	0.456	3.75e-48	ccRCC	Arnt
MA0663.1	2.56e-50	0.440704	0.634	0.474	1.91e-47	ccRCC	MLX
MA1535.1	7.2e-49	0.476923	0.632	0.464	5.37e-46	ccRCC	NR2C1
MA1548.1	7.87e-45	0.389975	0.6	0.435	5.87e-42	ccRCC	PLAGL2
MA0003.4	1.4e-44	0.311386	0.6	0.421	1.05e-41	ccRCC	TFAP2A
MA0767.1	9.09e-41	0.401334	0.626	0.476	6.78e-38	ccRCC	GCM2
MA0623.2	3.21e-40	0.374215	0.626	0.476	2.4e-37	ccRCC	NEUROG1
MA1646.1	1e-39	0.390911	0.601	0.437	7.48e-37	ccRCC	OSR2
MA1112.2	4.72e-37	0.355888	0.601	0.449	3.52e-34	ccRCC	NR4A1
MA1532.1	2.99e-35	0.370371	0.607	0.466	2.23e-32	ccRCC	NR1D2
MA0667.1	3.31e-34	0.363504	0.593	0.458	2.47e-31	ccRCC	MYF6
MA0775.1	5.07e-34	0.352255	0.601	0.466	3.79e-31	ccRCC	MEIS3
MA1570.1	5.8e-32	0.376546	0.587	0.468	4.32e-29	ccRCC	TFAP4(var.2)
MA0712.2	1.94e-31	0.319617	0.587	0.453	1.45e-28	ccRCC	OTX2
MA1587.1	5.29e-31	0.299905	0.592	0.468	3.95e-28	ccRCC	ZNF135
MA1618.1	1.54e-30	0.363238	0.584	0.453	1.15e-27	ccRCC	Ptf1a
MA1557.1	1.68e-28	0.325598	0.603	0.479	1.25e-25	ccRCC	SMAD5
MA0009.2	2.11e-28	0.329362	0.599	0.475	1.57e-25	ccRCC	TBXT
MA0525.2	3.8e-28	0.326179	0.584	0.471	2.83e-25	ccRCC	TP63
MA0828.1	3.6e-25	0.281195	0.6	0.472	2.68e-22	ccRCC	SREBF2(var.2)
MA0117.2	1.45e-24	0.379945	0.582	0.48	1.08e-21	ccRCC	Mafb
MA1568.1	2.91e-23	0.2844	0.584	0.476	2.17e-20	ccRCC	TCF21(var.2)
MA1524.1	3.33e-22	0.270852	0.575	0.463	2.48e-19	ccRCC	MSGN1
MA1468.1	1.81e-21	0.279341	0.581	0.473	1.35e-18	ccRCC	ATOH7
MA0649.1	6.55e-21	0.253094	0.592	0.475	4.89e-18	ccRCC	HEY2
MA0795.1	3.56e-20	0.275352	0.581	0.484	2.66e-17	ccRCC	SMAD3
MA1602.1	9.35e-20	0.262117	0.566	0.476	6.98e-17	ccRCC	ZSCAN29
MA0737.1	7.98e-19	0.257298	0.565	0.459	5.96e-16	ccRCC	GLIS3
