# Supplementary material for: Unveiling the hidden AP-1: revealing the crucial role of AP-1 in ccRCC at single-cell resolution
Source: Mol Cancer. 2023 Dec 19;22:209. doi: 10.1186/s12943-023-01913-9 (PMC10731896; doi:10.1186/s12943-023-01913-9)
Supplement: Supplementary file 4 — Supplementary Material 4: Table S3. Target gene of AP-1 [file 12943_2023_1913_MOESM4_ESM.xlsx]

## Sheet: TableS2
TableS3 Target gene of AP-1
source	target	avg_log2FC
FOSB	NDUFA4L2	4.635
FOS	NDUFA4L2	4.635
JUNB	NDUFA4L2	4.635
JUND	NDUFA4L2	4.635
FOSL1	C11orf96	3.972
FOS	C11orf96	3.972
FOSB	C11orf96	3.972
JUND	C11orf96	3.972
JUNB	C11orf96	3.972
JUNB	FOS	3.849
JUND	FOS	3.849
FOSB	FOS	3.849
FOS	FOS	3.849
JUN	FOS	3.849
FOSL1	JUND	3.704
FOS	JUND	3.704
JUNB	JUND	3.704
JUND	JUND	3.704
FOSB	JUND	3.704
FOS	DUSP1	3.666
JUNB	DUSP1	3.666
FOSL1	DUSP1	3.666
FOSB	DUSP1	3.666
JUND	DUSP1	3.666
FOS	JUN	3.619
JUNB	JUN	3.619
JUN	JUN	3.619
FOSB	JUN	3.619
JUND	JUN	3.619
FOSB	VEGFA	3.606
JUNB	VEGFA	3.606
FOS	VEGFA	3.606
JUND	VEGFA	3.606
FOSL1	VEGFA	3.606
FOSB	JUNB	3.553
JUNB	JUNB	3.553
JUND	JUNB	3.553
FOS	JUNB	3.553
JUN	IER2	3.194
FOS	IER2	3.194
FOSB	IER2	3.194
JUND	IER2	3.194
JUNB	IER2	3.194
FOSB	GAS5	3.148
JUNB	GAS5	3.148
FOS	GAS5	3.148
JUND	GAS5	3.148
FOS	ATF3	2.99
JUND	ATF3	2.99
JUNB	ATF3	2.99
JUN	ATF3	2.99
FOSB	ATF3	2.99
FOS	FOSB	2.951
JUNB	FOSB	2.951
FOSB	FOSB	2.951
JUN	FOSB	2.951
JUND	FOSB	2.951
FOSB	CCND1	2.804
FOS	CCND1	2.804
JUNB	CCND1	2.804
JUND	CCND1	2.804
FOS	BTG1	2.689
JUNB	BTG1	2.689
JUND	BTG1	2.689
FOSB	BTG1	2.689
FOS	EGR1	2.545
JUN	EGR1	2.545
FOSB	EGR1	2.545
JUNB	EGR1	2.545
JUND	EGR1	2.545
JUNB	ANXA1	2.46
JUND	ANXA1	2.46
FOSB	ANXA1	2.46
FOSL1	ANXA1	2.46
JUND	KLF6	2.413
JUNB	KLF6	2.413
FOSB	KLF6	2.413
FOS	KLF6	2.413
FOSL1	KLF6	2.413
JUND	CD81	2.406
FOSB	CD81	2.406
FOS	CD81	2.406
JUNB	CD81	2.406
FOS	NDRG1	2.38
JUNB	NDRG1	2.38
JUND	NDRG1	2.38
FOSB	NDRG1	2.38
JUNB	SERTAD1	2.372
FOS	SERTAD1	2.372
JUND	SERTAD1	2.372
FOSL1	SERTAD1	2.372
FOS	ANXA2	2.327
JUNB	ANXA2	2.327
JUND	ANXA2	2.327
FOSB	ANXA2	2.327
FOS	EIF4A1	2.294
FOSB	EIF4A1	2.294
FOSL1	EIF4A1	2.294
JUND	EIF4A1	2.294
JUNB	EIF4A1	2.294
JUNB	PPP1R15A	2.265
FOS	PPP1R15A	2.265
FOSL1	PPP1R15A	2.265
JUND	PPP1R15A	2.265
FOSB	PPP1R15A	2.265
FOSL1	RNASEK	2.234
JUND	RNASEK	2.234
JUNB	RNASEK	2.234
FOSB	RNASEK	2.234
JUNB	GADD45B	2.215
FOS	GADD45B	2.215
FOSB	GADD45B	2.215
JUND	GADD45B	2.215
FOSB	PKM	2.187
JUND	PKM	2.187
FOS	PKM	2.187
JUNB	PKM	2.187
FOS	LMNA	2.069
FOSL1	LMNA	2.069
JUNB	LMNA	2.069
FOSB	LMNA	2.069
JUND	LMNA	2.069
FOS	IGFBP5	1.985
FOSL1	IGFBP5	1.985
JUND	IGFBP5	1.985
JUNB	IGFBP5	1.985
FOSB	GABARAP	1.981
FOSL1	GABARAP	1.981
JUND	GABARAP	1.981
JUNB	GABARAP	1.981
FOS	CEBPB	1.937
JUNB	CEBPB	1.937
JUND	CEBPB	1.937
FOSB	CEBPB	1.937
FOSB	GEM	1.915
JUND	GEM	1.915
FOSL1	GEM	1.915
JUNB	GEM	1.915
FOSL1	SFRP2	1.866
FOSB	SFRP2	1.866
JUNB	SFRP2	1.866
JUND	SFRP2	1.866
FOSB	LINC01578	1.849
FOS	LINC01578	1.849
JUNB	LINC01578	1.849
JUND	LINC01578	1.849
JUND	GNAS	1.847
FOSB	GNAS	1.847
FOS	GNAS	1.847
JUNB	GNAS	1.847
JUNB	HSP90AB1	1.841
FOSB	HSP90AB1	1.841
FOS	HSP90AB1	1.841
JUND	HSP90AB1	1.841
FOSL1	PMEPA1	1.816
FOS	PMEPA1	1.816
JUND	PMEPA1	1.816
JUNB	PMEPA1	1.816
FOSB	PMEPA1	1.816
FOS	ZFP36	1.807
JUND	ZFP36	1.807
JUN	ZFP36	1.807
FOSB	ZFP36	1.807
JUNB	ZFP36	1.807
JUND	CDKN1A	1.794
FOS	CDKN1A	1.794
FOSL1	CDKN1A	1.794
JUNB	CDKN1A	1.794
FOSB	CDKN1A	1.794
FOS	KLF2	1.785
JUNB	KLF2	1.785
JUN	KLF2	1.785
FOSB	KLF2	1.785
JUND	KLF2	1.785
JUND	HES4	1.731
FOSL1	HES4	1.731
FOS	HES4	1.731
JUNB	HES4	1.731
FOSB	HES4	1.731
JUND	DDIT4	1.719
FOS	DDIT4	1.719
JUNB	DDIT4	1.719
FOSB	DDIT4	1.719
FOS	KDM6B	1.648
JUND	KDM6B	1.648
JUNB	KDM6B	1.648
FOSB	KDM6B	1.648
FOSL1	KDM6B	1.648
FOSB	KLF4	1.634
JUND	KLF4	1.634
JUNB	KLF4	1.634
FOSL1	KLF4	1.634
JUND	CKB	1.619
FOSB	CKB	1.619
JUNB	CKB	1.619
FOS	CKB	1.619
JUND	MYC	1.601
FOS	MYC	1.601
FOSL1	MYC	1.601
JUNB	MYC	1.601
JUNB	MAFF	1.553
FOS	MAFF	1.553
FOSL1	MAFF	1.553
FOSB	MAFF	1.553
JUND	MAFF	1.553
FOSB	TNFRSF12A	1.489
FOSL1	TNFRSF12A	1.489
JUNB	TNFRSF12A	1.489
JUND	TNFRSF12A	1.489
FOS	TNFRSF12A	1.489
FOSB	NAMPT	1.488
JUND	NAMPT	1.488
JUNB	NAMPT	1.488
FOS	NAMPT	1.488
FOSL1	NAMPT	1.488
JUNB	IRF1	1.465
JUND	IRF1	1.465
FOSL1	IRF1	1.465
FOS	IRF1	1.465
JUNB	ARL4C	1.459
JUND	ARL4C	1.459
FOS	ARL4C	1.459
FOSB	ARL4C	1.459
JUND	NEAT1	1.459
FOS	NEAT1	1.459
JUN	NEAT1	1.459
FOSB	NEAT1	1.459
JUNB	NEAT1	1.459
JUNB	COL1A1	1.439
FOS	COL1A1	1.439
FOSB	COL1A1	1.439
JUND	COL1A1	1.439
FOSB	NR4A1	1.424
JUND	NR4A1	1.424
FOS	NR4A1	1.424
JUNB	NR4A1	1.424
JUNB	AHNAK	1.404
FOSL1	AHNAK	1.404
FOS	AHNAK	1.404
JUND	AHNAK	1.404
FOSB	AHNAK	1.404
FOSB	DDX5	1.396
JUN	DDX5	1.396
JUND	DDX5	1.396
JUNB	DDX5	1.396
FOS	CCNL1	1.371
FOSB	CCNL1	1.371
JUNB	CCNL1	1.371
JUN	CCNL1	1.371
JUND	CCNL1	1.371
FOS	SLC2A1	1.364
JUNB	SLC2A1	1.364
JUND	SLC2A1	1.364
FOSB	SLC2A1	1.364
JUN	POT1-AS1	1.344
JUND	POT1-AS1	1.344
FOSB	POT1-AS1	1.344
JUNB	POT1-AS1	1.344
FOS	POT1-AS1	1.344
JUND	MCL1	1.338
FOS	MCL1	1.338
FOSB	MCL1	1.338
FOSL1	MCL1	1.338
JUNB	MCL1	1.338
JUN	NRN1	1.303
FOSB	NRN1	1.303
JUNB	NRN1	1.303
FOS	NRN1	1.303
JUND	NRN1	1.303
FOS	SLC16A3	1.293
JUNB	SLC16A3	1.293
JUND	SLC16A3	1.293
FOSB	SLC16A3	1.293
FOSL1	UBE2S	1.272
JUNB	UBE2S	1.272
JUND	UBE2S	1.272
FOS	UBE2S	1.272
JUNB	TPM1	1.271
FOS	TPM1	1.271
JUND	TPM1	1.271
FOSB	TPM1	1.271
JUND	BTG2	1.267
FOS	BTG2	1.267
JUNB	BTG2	1.267
FOSB	BTG2	1.267
JUND	ZFP36L1	1.248
FOS	ZFP36L1	1.248
JUN	ZFP36L1	1.248
FOSB	ZFP36L1	1.248
JUNB	ZFP36L1	1.248
JUND	SOCS3	1.238
JUNB	SOCS3	1.238
FOSB	SOCS3	1.238
FOS	SOCS3	1.238
JUNB	MIDN	1.231
FOSB	MIDN	1.231
FOS	MIDN	1.231
FOSL1	MIDN	1.231
JUND	MIDN	1.231
JUND	NFIL3	1.22
FOS	NFIL3	1.22
FOSB	NFIL3	1.22
JUNB	NFIL3	1.22
JUNB	SERPINA1	1.173
FOSL1	SERPINA1	1.173
JUND	SERPINA1	1.173
FOSB	SERPINA1	1.173
JUNB	FLNA	1.089
FOSB	FLNA	1.089
FOS	FLNA	1.089
JUND	FLNA	1.089
FOS	FHL2	1.061
FOSB	FHL2	1.061
JUNB	FHL2	1.061
FOSL1	FHL2	1.061
JUND	FHL2	1.061
JUN	CCL4L2	1.055
JUND	CCL4L2	1.055
JUNB	CCL4L2	1.055
FOS	CCL4L2	1.055
FOSB	CCL4L2	1.055
FOS	UBE2V1	1.055
FOSL1	UBE2V1	1.055
JUND	UBE2V1	1.055
JUNB	UBE2V1	1.055
JUN	IRX3	1.05
FOS	IRX3	1.05
JUNB	IRX3	1.05
JUND	IRX3	1.05
JUND	H1FX	1.047
JUNB	H1FX	1.047
FOSL1	H1FX	1.047
FOS	H1FX	1.047
FOSB	AREG	1.022
JUND	AREG	1.022
FOS	AREG	1.022
JUNB	AREG	1.022
FOSL1	AREG	1.022
FOSL1	ARID5B	1.021
JUND	ARID5B	1.021
FOSB	ARID5B	1.021
JUNB	ARID5B	1.021
FOSB	TNFAIP3	1.013
JUN	TNFAIP3	1.013
JUNB	TNFAIP3	1.013
JUND	TNFAIP3	1.013
